# Supplementary material for: Elucidating the Impact of Red Blood Cell Membrane Components on Melittin-Induced Pore Formation with Molecular Dynamics Simulations
Source: J Phys Chem B. 2025 Sep 22;129(39):9983–97. doi: 10.1021/acs.jpcb.5c04289 (PMC12591385; doi:10.1021/acs.jpcb.5c04289)
Supplement: Supplementary file 2 [file jp5c04289_si_002.zip]

Archive with 5 entries (5 files):
- CHOL.charmm36.map
- POPC.charmm36.map
- POPE.charmm36.map
- POPS.charmm36.map
- POSM.charmm36.map
