# Supplementary material for: Elucidating the Impact of Red Blood Cell Membrane Components on Melittin-Induced Pore Formation with Molecular Dynamics Simulations
Source: J Phys Chem B. 2025 Sep 22;129(39):9983–97. doi: 10.1021/acs.jpcb.5c04289 (PMC12591385; doi:10.1021/acs.jpcb.5c04289)
Supplement: Supplementary file 2 [file jp5c04289_si_002.zip › CHOL.charmm36.map]

[ molecule ]
CHOL

[ martini ]
ROH R1 R2 R3 R4 R5 C1 C2

[ mapping ]
charmm27 charmm36

[ atoms ]
    1    C3   ROH ROH ROH R1
    2    H3   ROH
    3    O3   ROH
    4    H3'  ROH
    5    C4   ROH ROH ROH R2
    6    H4A  ROH ROH ROH R2
    7    H4B  ROH ROH ROH R2
    8    C5    R1 ROH ROH R2 R2
    9    C6    R2 R2 R2 R2 ROH
   10   H6     R2 R2 R2 R2 ROH
   11   C7     R2
   12   H7A    R2
   13   H7B    R2
   14   C8     R2 R2 R3 R4
   15   H8     R2 R2 R3 R4
   16   C14    R4 R4 R3
   17   H14    R4
   18   C15    R4
   19   H15A   R4
   20   H15B   R4
   21   C16    R4 R4 C1
   22   H16A   R4 R4 C1
   23   H16B   R4 R4 C1
   24   C17    R5 R4 C1 C1
   25   H17    R5 R3 R4 C1 C1
   26   C13    R5 
   27   C18    R5
   28   H18A   R5
   29   H18B   R5
   30   H18C   R5
   31   C12    R3 R3 R3 C1
   32   H12A   R3 R3 R3 C1
   33   H12B   R3 R3 R3 C1
   34   C11    R3 
   35   H11A   R3
   36   H11B   R3
   37   C9     R3 R3 R3 R2 ROH
   38   H9     R3 R3 R3 R2 ROH
   39   C10    R1 R1
   40   C19    R1
   41   H19A   R1
   42   H19B   R1
   43   H19C   R1
   44   C1     R1
   45   H1A    R1
   46   H1B    R1
   47   C2    ROH
   48   H2A   ROH
   49   H2B   ROH
   50   C20    C1 C1 C1 R4
   51   H20    C1
   52   C21    C1
   53   H21A   C1
   54   H21B   C1
   55   H21C   C1
   56   C22    C1
   57   H22A   C1
   58   H22B   C1
   59   C23    C1 C1 C1 C2
   60   H23A   C1 C1 C1 C2
   61   H23B   C1 C1 C1 C2
   62   C24    C2 C1
   63   H24A   C2 C1
   64   H24B   C2 C1
   65   C25    C2 C2 C2 C1
   66   H25    C2 C2 C2 C1
   67   C26    C2
   68   H26A   C2
   69   H26B   C2
   70   H26C   C2
   71   C27    C2
   72   H27A   C2
   73   H27B   C2
   74   H27C   C2

;methyl
[chiral]
C18  C13 C12 C14 C17
H18A C13 C12 C14 C17
H18B C13 C12 C14 C17
H18C C13 C12 C14 C17

;methyl
[chiral]
C19  C10 C1 C5 C9 
H19A C10 C1 C5 C9 
H19B C10 C1 C5 C9 
H19C C10 C1 C5 C9 

;alcohol
[out]
C2  C3 O3 C4
H2A C3 O3 C4
H2B C3 O3 C4
[trans]
C1  C2 C3 O3
H1A C2 C3 O3
H1B C2 C3 O3

;hydrogens
[chiral]
H3  C3  C4  O3  C2 
H8  C8  C7  C14 C9 
H14 C14 C15 C8  C13
H9  C9  C10 C11 C8 
H17 C17 C16 C13 C20

;[out]
;C21  C20 C16 C22
;H21A C20 C16 C22
;H21B C20 C16 C22
;H21C C20 C16 C22
;[chiral]
;H20 C20 C17 C21 C22

[out]
H20 C20 H17 C22
[chiral]
C21 C20 C17 H20 C22
H21A C20 C17 H20 C22
H21B C20 C17 H20 C22
H21C C20 C17 H20 C22
