# Supplementary material for: Elucidating the Impact of Red Blood Cell Membrane Components on Melittin-Induced Pore Formation with Molecular Dynamics Simulations
Source: J Phys Chem B. 2025 Sep 22;129(39):9983–97. doi: 10.1021/acs.jpcb.5c04289 (PMC12591385; doi:10.1021/acs.jpcb.5c04289)
Supplement: Supplementary file 2 [file jp5c04289_si_002.zip › POPC.charmm36.map]

[ molecule ]
POPC

[ martini ]
NC3 PO4 GL1 GL2 C1A D2A C3A C4A C1B C2B C3B C4B
;
; (Head) NC3-PO4-GL1-C1A-D2A-C3A-C4A  (Oleoyl (OL) 18:1 tail)
;                |
;                GL2-C1B-C2B-C3B-C4B  (Palmitoyl (PA) 16:0 tail)

[ mapping ]
charmm27 charmm36

[ atoms ]
; Head
    1     N   NC3
    2   C12   NC3 NC3 NC3 PO4
    3  H12A   NC3 NC3 NC3 PO4
    4  H12B   NC3 NC3 NC3 PO4
    5   C13   NC3
    6  H13A   NC3
    7  H13B   NC3
    8  H13C   NC3
    9   C14   NC3
   10  H14A   NC3
   11  H14B   NC3
   12  H14C   NC3
   13   C15   NC3
   14  H15A   NC3
   15  H15B   NC3
   16  H15C   NC3
   17   C11   NC3 PO4
   18  H11A   NC3 PO4
   19  H11B   NC3 PO4
   20     P   PO4
   21   O13   PO4
   22   O14   PO4
   23   O12   PO4 PO4 PO4 NC3
   24   O11   PO4 PO4 GL1
   25    C1   GL1 GL1 PO4
   26    HA   GL1 GL1 PO4
   27    HB   GL1 GL1 PO4
   28    C2   GL1 GL1 GL2
   29    HS   GL1 GL1 GL2
   30   O21   GL1 GL1 GL2 C1A
   31   C21   GL1 C1A
   32   O22   GL1
   33   C22   C1A C1A GL1 
   34   H2R   C1A C1A GL1
   35   H2S   C1A C1A GL1
   36    C3   GL2 GL2 GL2 PO4
   37    HX   GL2 GL2 GL2 PO4
   38    HY   GL2 GL2 GL2 PO4
   39   O31   GL2
   40   C31   GL2 GL1 C1B
   41   O32   GL2
   42   C32   C1B C1B GL2
   43   H2X   C1B C1B GL2
   44   H2Y   C1B C1B GL2
; First tail
   45   C23   C1A
   46   H3R   C1A
   47   H3S   C1A
   48   C24   C1A C1A C1A D2A
   49   H4R   C1A C1A C1A D2A
   50   H4S   C1A C1A C1A D2A
   51   C25   C1A D2A
   52   H5R   C1A D2A
   53   H5S   C1A D2A
   54   C26   D2A D2A D2A C1A
   55   H6R   D2A D2A D2A C1A
   56   H6S   D2A D2A D2A C1A
   57   C27   D2A
   58   H7R   D2A
   59   H7S   D2A
   60   C28   D2A D2A D2A C3A
   61   H8R   D2A D2A D2A C3A
   62   H8S   D2A D2A D2A C3A
   63   C29   D2A D2A C3A
   64   H91   D2A C3A
   65  C210   C3A C3A D2A
   66  H101   D2A C3A
   67  C211   C3A C3A C3A D2A
   68  H11R   C3A C3A C3A D2A
   69  H11S   C3A C3A C3A D2A
   70  C212   C3A
   71  H12R   C3A
   72  H12S   C3A
   73  C213   C3A C3A C3A C4A
   74  H13R   C3A C3A C3A C4A
   75  H13S   C3A C3A C3A C4A
   76  C214   C3A C4A
   77  H14R   C3A C4A
   78  H14S   C3A C4A
   79  C215   C4A C4A C4A C3A
   80  H15R   C4A C4A C4A C3A
   81  H15S   C4A C4A C4A C3A
   82  C216   C4A
   83  H16R   C4A
   84  H16S   C4A
   85  C217   C4A
   86  H17R   C4A
   87  H17S   C4A
   88  C218   C4A
   89  H18R   C4A
   90  H18S   C4A
   91  H18T   C4A
; Other tail
   92   C33   C1B
   93   H3X   C1B
   94   H3Y   C1B
   95   C34   C1B C1B C2B
   96   H4X   C1B C1B C2B
   97   H4Y   C1B C1B C2B
   98   C35   C1B C2B
   99   H5X   C1B C2B
  100   H5Y   C1B C2B
  101   C36   C2B C2B C1B
  102   H6X   C2B C2B C1B
  103   H6Y   C2B C2B C1B
  104   C37   C2B 
  105   H7X   C2B
  106   H7Y   C2B
  107   C38   C2B C2B C2B C3B
  108   H8X   C2B C2B C2B C3B
  109   H8Y   C2B C2B C2B C3B
  110   C39   C2B C2B C3B
  111   H9X   C2B C2B C3B
  112   H9Y   C2B C2B C3B
  113  C310   C3B C2B 
  114  H10X   C3B C2B
  115  H10Y   C3B C2B
  116  C311   C3B C3B C2B
  117  H11X   C3B C3B C2B
  118  H11Y   C3B C3B C2B
  119  C312   C3B
  120  H12X   C3B
  121  H12Y   C3B
  122  C313   C3B C3B C4B
  123  H13X   C3B C3B C4B
  124  H13Y   C3B C3B C4B
  125  C314   C4B C3B
  126  H14X   C4B C3B
  127  H14Y   C4B C3B
  128  C315   C4B C4B C3B
  129  H15X   C4B C4B C3B
  130  H15Y   C4B C4B C3B
  131  C316   C4B
  132  H16X   C4B
  133  H16Y   C4B
  134  H16Z   C4B

; making R stereoisomer- placing HS
[chiral]
HS C2 O21 C1 C3

; acyl esters
[trans]
C22 C21 O21 C2
[ out ]
O22 C21 O21 C22
[trans]
C32 C31 O31 C3
[out]
O32 C31 O31 C32

; cis bonds in lipid chains
[ out ]
H7R C27 C26 C28
H7S C27 C26 C28
C28 C27 C26 H7R
[ trans ]
C29 C28 C27 C26
C210 C29 C28 C27
H101 C210 C29 C28
[ out ]
C211 C210 H101 C29
H91 C29 C210 C28

; making a choline group
[out]
C14 N C13 C12
H14A N C13 C12
H14B N C13 C12
H14C N C13 C12
[ chiral ]
C15 N C12 C13 C14
H15A N C12 C13 C14
H15B N C12 C13 C14
H15C N C12 C13 C14

; extend the tails
[ trans ]
C217 C216 C215 C214
H17R C216 C215 C214
H17S C216 C215 C214
C218 C217 C216 C215
H18R C217 C216 C215
H18S C217 C216 C215
H18T C217 C216 C215
