# Supplementary material for: Elucidating the Impact of Red Blood Cell Membrane Components on Melittin-Induced Pore Formation with Molecular Dynamics Simulations
Source: J Phys Chem B. 2025 Sep 22;129(39):9983–97. doi: 10.1021/acs.jpcb.5c04289 (PMC12591385; doi:10.1021/acs.jpcb.5c04289)
Supplement: Supplementary file 2 [file jp5c04289_si_002.zip › POPE.charmm36.map]

[ molecule ]
POPE

[ martini ]
NH3 PO4 GL1 GL2 C1A D2A C3A C4A C1B C2B C3B C4B
;
; (Head) NH3-PO4-GL1-C1A-D2A-C3A-C4A  (Oleoyl (OL) 18:1 tail)
;                |
;                GL2-C1B-C2B-C3B-C4B  (Palmitoyl (PA) 16:0 tail)

[ mapping ]
charmm27 charmm36

[ atoms ]
; Head
    1     N   NH3
    3   HN1   NH3
    4   HN2   NH3
    5   HN3   NH3
    2   C12   NH3 NH3 NH3 PO4
    6  H12A   NH3 NH3 NH3 PO4
    7  H12B   NH3 NH3 NH3 PO4
    8   C11   NH3 PO4
    9  H11A   NH3 PO4
   10  H11B   NH3 PO4
   11     P   PO4
   12   O13   PO4
   13   O14   PO4
   14   O11   PO4 PO4 GL1
   15   O12   PO4 PO4 PO4 NH3
   16    C1   GL1 GL1 PO4
   17    HA   GL1 GL1 PO4
   18    HB   GL1 GL1 PO4
   19    C2   GL1 GL1 GL2
   20    HS   GL1 GL1 GL2
   21   O21   GL1 GL1 GL2 C1A
   22   C21   GL1 C1A
   23   O22   GL1
   24   C22   C1A C1A GL1 
   25   H2R   C1A C1A GL1
   26   H2S   C1A C1A GL1
   27    C3   GL2 GL2 GL2 PO4
   28    HX   GL2 GL2 GL2 PO4
   29    HY   GL2 GL2 GL2 PO4
   30   O31   GL2
   31   C31   GL2 GL1 C1B
   32   O32   GL2
   33   C32   C1B C1B GL2
   34   H2X   C1B C1B GL2
   35   H2Y   C1B C1B GL2
; First tail
   36   C23   C1A
   37   H3R   C1A
   38   H3S   C1A
   39   C24   C1A C1A C1A D2A
   40   H4R   C1A C1A C1A D2A
   41   H4S   C1A C1A C1A D2A
   42   C25   C1A D2A
   43   H5R   C1A D2A
   44   H5S   C1A D2A
   45   C26   D2A D2A D2A C1A
   46   H6R   D2A D2A D2A C1A
   47   H6S   D2A D2A D2A C1A
   48   C27   D2A
   49   H7R   D2A
   50   H7S   D2A
   51   C28   D2A D2A D2A C3A
   52   H8R   D2A D2A D2A C3A
   53   H8S   D2A D2A D2A C3A
   54   C29   D2A D2A C3A
   55   H91   D2A C3A
   56  C210   C3A C3A D2A
   57  H101   D2A C3A
   58  C211   C3A C3A C3A D2A
   59  H11R   C3A C3A C3A D2A
   60  H11S   C3A C3A C3A D2A
   61  C212   C3A
   62  H12R   C3A
   63  H12S   C3A
   64  C213   C3A C3A C3A C4A
   65  H13R   C3A C3A C3A C4A
   66  H13S   C3A C3A C3A C4A
   67  C214   C3A C4A
   68  H14R   C3A C4A
   69  H14S   C3A C4A
   70  C215   C4A C4A C4A C3A
   71  H15R   C4A C4A C4A C3A
   72  H15S   C4A C4A C4A C3A
   73  C216   C4A
   74  H16R   C4A
   75  H16S   C4A
   76  C217   C4A
   77  H17R   C4A
   78  H17S   C4A
   79  C218   C4A
   80  H18R   C4A
   81  H18S   C4A
   82  H18T   C4A
; Other tail
   83   C33   C1B
   84   H3X   C1B
   85   H3Y   C1B
   86   C34   C1B C1B C2B
   87   H4X   C1B C1B C2B
   88   H4Y   C1B C1B C2B
   89   C35   C1B C2B
   90   H5X   C1B C2B
   91   H5Y   C1B C2B
   92   C36   C2B C2B C1B
   93   H6X   C2B C2B C1B
   94   H6Y   C2B C2B C1B
   95   C37   C2B 
   96   H7X   C2B
   97   H7Y   C2B
   98   C38   C2B C2B C2B C3B
   99   H8X   C2B C2B C2B C3B
  100   H8Y   C2B C2B C2B C3B
  101   C39   C2B C2B C3B
  102   H9X   C2B C2B C3B
  103   H9Y   C2B C2B C3B
  104  C310   C3B C2B 
  105  H10X   C3B C2B
  106  H10Y   C3B C2B
  107  C311   C3B C3B C2B
  108  H11X   C3B C3B C2B
  109  H11Y   C3B C3B C2B
  110  C312   C3B
  111  H12X   C3B
  112  H12Y   C3B
  113  C313   C3B C3B C4B
  114  H13X   C3B C3B C4B
  115  H13Y   C3B C3B C4B
  116  C314   C4B C3B
  117  H14X   C4B C3B
  118  H14Y   C4B C3B
  119  C315   C4B C4B C3B
  120  H15X   C4B C4B C3B
  121  H15Y   C4B C4B C3B
  122  C316   C4B
  123  H16X   C4B
  124  H16Y   C4B
  125  H16Z   C4B

; making R stereoisomer- placing HS
[chiral]
HS C2 O21 C1 C3

; acyl esters
[trans]
C22 C21 O21 C2
[ out ]
O22 C21 O21 C22
[trans]
C32 C31 O31 C3
[out]
O32 C31 O31 C32

; cis bonds in lipid chains
[ out ]
H7R C27 C26 C28
H7S C27 C26 C28
C28 C27 C26 H7R
[ trans ]
C29 C28 C27 C26
C210 C29 C28 C27
H101 C210 C29 C28
[ out ]
C211 C210 H101 C29
H91 C29 C210 C28

; extend the tails
[ trans ]
C217 C216 C215 C214
H17R C216 C215 C214
H17S C216 C215 C214
C218 C217 C216 C215
H18R C217 C216 C215
H18S C217 C216 C215
H18T C217 C216 C215
