# Supplementary material for: Elucidating the Impact of Red Blood Cell Membrane Components on Melittin-Induced Pore Formation with Molecular Dynamics Simulations
Source: J Phys Chem B. 2025 Sep 22;129(39):9983–97. doi: 10.1021/acs.jpcb.5c04289 (PMC12591385; doi:10.1021/acs.jpcb.5c04289)
Supplement: Supplementary file 2 [file jp5c04289_si_002.zip › POPS.charmm36.map]

[ molecule ]
POPS

[ martini ]
CNO PO4 GL1 GL2 C1A D2A C3A C4A C1B C2B C3B C4B
;
; (Head) CNO-PO4-GL1-C1A-D2A-C3A-C4A  (Oleoyl (OL) 18:1 tail)
;                |
;                GL2-C1B-C2B-C3B-C4B  (Palmitoyl (PA) 16:0 tail)

[ mapping ]
charmm27 charmm36

[ atoms ]
; Head
    1     N   CNO
    2   HN1   CNO
    3   HN2   CNO
    4   HN3   CNO
    5   C12   CNO CNO CNO PO4
    6  H12A   CNO CNO CNO PO4
    7   C13   CNO 
    8  O13A   CNO
    9  O13B   CNO
   10   C11   CNO PO4
   11  H11A   CNO PO4
   12  H11B   CNO PO4
   13     P   PO4
   14   O13   PO4
   15   O14   PO4
   16   O12   PO4 PO4 PO4 CNO
   17   O11   PO4 PO4 GL1
   18    C1   GL1 GL1 PO4
   19    HA   GL1 GL1 PO4
   20    HB   GL1 GL1 PO4
   21    C2   GL1 GL1 GL2
   22    HS   GL1 GL1 GL2
   23   O21   GL1 GL1 GL2 C1A 
   24   C21   GL1 C1A
   25   O22   GL1
   26   C22   C1A C1A GL1 
   27   H2R   C1A C1A GL1
   28   H2S   C1A C1A GL1
   29    C3   GL2 GL2 GL2 PO4
   30    HX   GL2 GL2 GL2 PO4
   31    HY   GL2 GL2 GL2 PO4
   32   O31   GL2
   33   C31   GL2 GL1 C1B
   34   O32   GL2
   35   C32   C1B C1B GL2
   36   H2X   C1B C1B GL2
   37   H2Y   C1B C1B GL2
; First tail
   38   C23   C1A
   39   H3R   C1A
   40   H3S   C1A
   41   C24   C1A C1A C1A D2A
   42   H4R   C1A C1A C1A D2A
   43   H4S   C1A C1A C1A D2A
   44   C25   C1A D2A
   45   H5R   C1A D2A
   46   H5S   C1A D2A
   47   C26   D2A D2A D2A C1A
   48   H6R   D2A D2A D2A C1A
   49   H6S   D2A D2A D2A C1A
   50   C27   D2A
   51   H7R   D2A
   52   H7S   D2A
   53   C28   D2A D2A D2A C3A
   54   H8R   D2A D2A D2A C3A
   55   H8S   D2A D2A D2A C3A
   56   C29   D2A D2A C3A
   57   H91   D2A C3A
   58  C210   C3A C3A D2A
   59  H101   D2A C3A
   60  C211   C3A C3A C3A D2A
   61  H11R   C3A C3A C3A D2A
   62  H11S   C3A C3A C3A D2A
   63  C212   C3A
   64  H12R   C3A
   65  H12S   C3A
   66  C213   C3A C3A C3A C4A
   67  H13R   C3A C3A C3A C4A
   68  H13S   C3A C3A C3A C4A
   69  C214   C3A C4A
   70  H14R   C3A C4A
   71  H14S   C3A C4A
   72  C215   C4A C4A C4A C3A
   73  H15R   C4A C4A C4A C3A
   74  H15S   C4A C4A C4A C3A
   75  C216   C4A
   76  H16R   C4A
   77  H16S   C4A
   78  C217   C4A
   79  H17R   C4A
   80  H17S   C4A
   81  C218   C4A
   82  H18R   C4A
   83  H18S   C4A
   84  H18T   C4A
; Other tail
   85   C33   C1B
   86   H3X   C1B
   87   H3Y   C1B
   88   C34   C1B C1B C2B
   89   H4X   C1B C1B C2B
   90   H4Y   C1B C1B C2B
   91   C35   C1B C2B
   92   H5X   C1B C2B
   93   H5Y   C1B C2B
   94   C36   C2B C2B C1B
   95   H6X   C2B C2B C1B
   96   H6Y   C2B C2B C1B
   97   C37   C2B 
   98   H7X   C2B
   99   H7Y   C2B
  100   C38   C2B C2B C2B C3B
  101   H8X   C2B C2B C2B C3B
  102   H8Y   C2B C2B C2B C3B
  103   C39   C2B C2B C3B
  104   H9X   C2B C2B C3B
  105   H9Y   C2B C2B C3B
  106  C310   C3B C2B 
  107  H10X   C3B C2B
  108  H10Y   C3B C2B
  109  C311   C3B C3B C2B
  110  H11X   C3B C3B C2B
  111  H11Y   C3B C3B C2B
  112  C312   C3B
  113  H12X   C3B
  114  H12Y   C3B
  115  C313   C3B C3B C4B
  116  H13X   C3B C3B C4B
  117  H13Y   C3B C3B C4B
  118  C314   C4B C3B
  119  H14X   C4B C3B
  120  H14Y   C4B C3B
  121  C315   C4B C4B C3B
  122  H15X   C4B C4B C3B
  123  H15Y   C4B C4B C3B
  124  C316   C4B
  125  H16X   C4B
  126  H16Y   C4B
  127  H16Z   C4B

; making R stereoisomer- placing HS
[chiral]
HS C2 O21 C1 C3

; acyl esters
[trans]
C22 C21 O21 C2
[ out ]
O22 C21 O21 C22
[trans]
C32 C31 O31 C3
[out]
O32 C31 O31 C32

; cis bonds in lipid chains
[ out ]
H7R C27 C26 C28
H7S C27 C26 C28
C28 C27 C26 H7R
[ trans ]
C29 C28 C27 C26
C210 C29 C28 C27
H101 C210 C29 C28
[ out ]
C211 C210 H101 C29
H91 C29 C210 C28

; making a serine group
[out]
C13 N C3 C11
[chiral]
H12A C12 N C11 C13
[chiral]
C13 C12 H12A C11 N 
O13A C12 H12A C11 N
O13B C12 H12A C11 N

; extend the tails
[ trans ]
C217 C216 C215 C214
H17R C216 C215 C214
H17S C216 C215 C214
C218 C217 C216 C215
H18R C217 C216 C215
H18S C217 C216 C215
H18T C217 C216 C215
