# Supplementary material for: Elucidating the Impact of Red Blood Cell Membrane Components on Melittin-Induced Pore Formation with Molecular Dynamics Simulations
Source: J Phys Chem B. 2025 Sep 22;129(39):9983–97. doi: 10.1021/acs.jpcb.5c04289 (PMC12591385; doi:10.1021/acs.jpcb.5c04289)
Supplement: Supplementary file 2 [file jp5c04289_si_002.zip › POSM.charmm36.map]

[ molecule ]
POSM

[ martini ]
NC3 PO4 AM1 AM2 T1A C2A C3A C1B D2B C3B C4B
;
; (Head) NC3-PO4-AM1-T1A-C2A-C3A      (Sphingosine (SA) 18:1 tail)
;                |
;                AM2-C1B-D2B-C3B-C4B  (Oleoyl (OL) 18:1 tail)

[ mapping ]
charmm27 charmm36

[ atoms ]
; Head
    1     N   NC3
    2   C15   NC3
    3  H15A   NC3
    4  H15B   NC3
    5  H15C   NC3
    6   C14   NC3
    7  H14A   NC3
    8  H14B   NC3
    9  H14C   NC3
   10   C13   NC3
   11  H13A   NC3
   12  H13B   NC3
   13  H13C   NC3
   14   C12   NC3 NC3 NC3 PO4
   15  H12A   NC3 NC3 NC3 PO4
   16  H12B   NC3 NC3 NC3 PO4
   17   C11   NC3 PO4
   18  H11A   NC3 PO4
   19  H11B   NC3 PO4
   20     P   PO4
   21   O13   PO4
   22   O14   PO4
   23   O11   PO4 PO4 AM1
   24   O12   PO4 PO4 PO4 NC3
; Tail 1
   25   C1S   AM1 AM1 PO4
   26   H1S   AM1 AM1 PO4
   27   H1T   AM1 AM1 PO4
   28    NF   AM2
   29   HNF   AM2
   30   C2S   AM1 AM1 AM2
   31   H2S   AM1 AM1 AM2
   32   C3S   AM1 AM1 AM1 T1A
   33   H3S   AM1 AM1 AM1 T1A
   34    O3   AM1 AM1 AM1 T1A
   35   HO3   AM1 AM1 AM1 T1A
   36   C4S   T1A T1A AM1
   37   H4S   T1A T1A AM1
   38   C5S   T1A T1A T1A C2A
   39   H5S   T1A T1A T1A C2A
   40   C6S   T1A T1A C2A
   41   H6S   T1A T1A C2A
   42   H6T   T1A T1A C2A
   43   C7S   T1A C2A
   44   H7S   T1A C2A
   45   H7T   T1A C2A
   46   C8S   T1A C2A C2A
   47   H8S   T1A C2A C2A
   48   H8T   T1A C2A C2A
   49   C9S   T1A C2A C2A C2A
   50   H9S   T1A C2A C2A C2A
   51   H9T   T1A C2A C2A C2A
   52  C10S   C2A
   53  H10S   C2A
   54  H10T   C2A
   55  C11S   C2A C2A C2A C3A
   56  H11S   C2A C2A C2A C3A
   57  H11T   C2A C2A C2A C3A
   58  C12S   C2A C2A C3A
   59  H12S   C2A C2A C3A
   60  H12T   C2A C2A C3A
   61  C13S   C3A C2A
   62  H13S   C3A C2A
   63  H13T   C3A C2A
   64  C14S   C3A C3A C2A
   65  H14S   C3A C3A C2A
   66  H14T   C3A C3A C2A
   67  C15S   C3A C3A C3A C2A
   68  H15S   C3A C3A C3A C2A
   69  H15T   C3A C3A C3A C2A
   70  C16S   C3A
   71  H16S   C3A
   72  H16T   C3A
   73  C17S   C3A
   74  H17S   C3A
   75  H17T   C3A
   76  C18S   C3A
   77  H18S   C3A
   78  H18T   C3A
   79  H18U   C3A
; Tail 2
   80   C1F   AM2 AM2 C1B
   81    OF   AM2 AM2 C1B
   82   C2F   C1B C1B C1B AM2
   83   H2F   C1B C1B C1B AM2
   84   H2G   C1B C1B C1B AM2
   85   C3F   C1B
   86   H3F   C1B
   87   H3G   C1B
   88   C4F   C1B C1B C1B D2B
   89   H4F   C1B C1B C1B D2B
   90   H4G   C1B C1B C1B D2B
   91   C5F   C1B D2B
   92   H5F   C1B D2B
   93   H5G   C1B D2B
   94   C6F   D2B D2B D2B C1B
   95   H6F   D2B D2B D2B C1B
   96   H6G   D2B D2B D2B C1B
   97   C7F   D2B
   98   H7F   D2B
   99   H7G   D2B
  100   C8F   D2B D2B D2B C3B
  101   H8F   D2B D2B D2B C3B
  102   H8G   D2B D2B D2B C3B
  103   C9F   D2B D2B C3B
  104   H9F   D2B D2B C3B
  105  C10F   C3B C3B D2B
  106  H10F   C3B C3B D2B
  107  C11F   C3B C3B C3B D2B
  108  H11F   C3B C3B C3B D2B
  109  H11G   C3B C3B C3B D2B
  110  C12F   C3B
  111  H12F   C3B
  112  H12G   C3B
  113  C13F   C3B C3B C3B C4B
  114  H13F   C3B C3B C3B C4B
  115  H13G   C3B C3B C3B C4B
  116  C14F   C3B C4B
  117  H14F   C3B C4B
  118  H14G   C3B C4B
  119  C15F   C4B C4B C4B C3B
  120  H15F   C4B C4B C4B C3B
  121  H15G   C4B C4B C4B C3B
  122  C16F   C4B
  123  H16F   C4B
  124  H16G   C4B
  125  C17F   C4B
  126  H17F   C4B
  127  H17G   C4B
  128  C18F   C4B
  129  H18F   C4B
  130  H18G   C4B
  131  H18H   C4B

; making R stereoisomer- placing HS
[chiral]
H2S C2S NF C1S C3S

;chirality for AM1
[chiral]
O3 C3S C2S H3S C4S
HO3 C3S C2S H3S C4S
[ out ]
H3S C3S C4S C2S

;trans bond in SA lipid tail
[ cis ]
C5S C4S C3S C2S
H5S C5S C4S C3S
[ out ]
C6S C5S H5S C4S
H4S C4S C5S C3S

; cis bonds in lipid chains
[ out ]
H7F C7F C6F C8F
H7G C7F C6F C8F
C8F C7F C6F H7F
[ trans ]
C9F C8F C7F C6F
C10F C9F C8F C7F
H10F C10F C9F C8F
[ out ]
C11F C10F H10F C9F
H9F C9F C10F C8F

; improper
[ cis ]
C1F NF C2S C1S
OF C1F NF C2S
[ out ]
C2F C1F OF NF
HNF NF C1F C2S

; making a choline group
[out]
C14 N C13 C12
H14A N C13 C12
H14B N C13 C12
H14C N C13 C12
[ chiral ]
C15 N C12 C13 C14
H15A N C12 C13 C14
H15B N C12 C13 C14
H15C N C12 C13 C14

; extend the tails
[ trans ]
C17F C16F C15F C14F
H17F C16F C15F C14F
H17G C16F C15F C14F
C18F C17F C16F C15F
H18F C17F C16F C15F
H18G C17F C16F C15F
H18H C17F C16F C15F
